# Supplementary material for: Genomic Analysis of Heterosis in an Angus × Hereford Cattle Population
Source: Animals (Basel). 2023 Jan 4;13(2):191. doi: 10.3390/ani13020191 (PMC9854582; doi:10.3390/ani13020191)
Supplement: Supplementary file 1 [file animals-13-00191-s001.zip]

Archive with 1 entries (1 files):
- animals-1969148-supplementary.pdf
